# Supplementary material for: Accelerating Kinetics with Time-Reversal Path Sampling
Source: Molecules. 2023 Dec 18;28(24):8147. doi: 10.3390/molecules28248147 (PMC10745403; doi:10.3390/molecules28248147)
Supplement: Supplementary file 1 [file molecules-28-08147-s001.zip]

Archive with 1 entries (1 files):
- molecules-2753116-supplementary.pdf
